# Supplementary material for: ﻿Rediscovery of Histiotusalienus Thomas, 1916 a century after its description (Chiroptera, Vespertilionidae): distribution extension and redescription
Source: Zookeys. 2023 Aug 14;1174:273–87. doi: 10.3897/zookeys.1174.108553 (PMC10442692; doi:10.3897/zookeys.1174.108553)
Supplement: XML Treatment for Histiotus alienus [file zookeys.1174.108553-treatment1.xml]

<!DOCTYPE tp:taxon-treatment
  PUBLIC "-//TaxonX//DTD Taxonomic Treatment Publishing DTD v0 20100105//EN" "tax-treatment-NSO.dtd">
<tp:taxon-treatment xmlns:tp="http://www.plazi.org/taxpub"><tp:treatment-meta><kwd-group><label>Taxon classification</label><kwd>
                <named-content content-type="kingdom">Animalia</named-content>
              </kwd><kwd>
                <named-content content-type="order">Chiroptera</named-content>
              </kwd><kwd>
                <named-content content-type="family">Vespertilionidae</named-content>
              </kwd></kwd-group><mixed-citation publication-type="journal"><person-group><name><surname>Cláudio</surname><given-names>Vinícius C.</given-names></name><name><surname>Almeida</surname><given-names>Brunna</given-names></name><name><surname>Novaes</surname><given-names>Roberto L. M.</given-names></name><name><surname>Navarro</surname><given-names>Marcos A.</given-names></name><name><surname>Tiepolo</surname><given-names>Liliani M.</given-names></name><name><surname>Moratelli</surname><given-names>Ricardo</given-names></name></person-group><article-title>﻿Rediscovery of <italic><tp:taxon-name><tp:taxon-name-part taxon-name-part-type="genus" reg="Histiotus">Histiotus</tp:taxon-name-part><tp:taxon-name-part taxon-name-part-type="species" reg="alienus">alienus</tp:taxon-name-part></tp:taxon-name></italic> Thomas, 1916 a century after its description (<tp:taxon-name><tp:taxon-name-part taxon-name-part-type="order">Chiroptera</tp:taxon-name-part></tp:taxon-name>, <tp:taxon-name><tp:taxon-name-part taxon-name-part-type="family">Vespertilionidae</tp:taxon-name-part></tp:taxon-name>): distribution extension and redescription</article-title><source>Zookeys</source><day>14</day><month>08</month><year>2023</year><volume>1174</volume><fpage>273</fpage><lpage>287</lpage><pub-id pub-id-type="doi">10.3897/zookeys.1174.108553</pub-id></mixed-citation></tp:treatment-meta><tp:nomenclature><label>﻿</label><tp:taxon-name>
              <object-id xmlns:xlink="http://www.w3.org/1999/xlink" content-type="arpha" xlink:type="simple">374D8EF0-3917-5C94-BC32-BACB40785D27</object-id>
              <tp:taxon-name-part taxon-name-part-type="genus" reg="Histiotus">Histiotus</tp:taxon-name-part>
              <tp:taxon-name-part taxon-name-part-type="species" reg="alienus">alienus</tp:taxon-name-part>
            </tp:taxon-name><tp:taxon-authority>Thomas, 1916</tp:taxon-authority></tp:nomenclature><tp:treatment-sec sec-type="material" id="SECID0EBVAE"><title>Materials examined.</title><p><bold><italic>Holotype</italic>.</bold> Brazil • 1 ♀; Santa Catarina state, Joinville; sea level; W. Ehrhardt leg.; <named-content xmlns:xlink="http://www.w3.org/1999/xlink" content-type="dwc:institutional_code" xlink:title="Natural History Museum, London" xlink:href="http://grbio.org/institution/natural-history-museum-london" xlink:type="simple">BM</named-content> 9.11.19.1. <bold>Other specimens.</bold> Brazil • 1 ♂; Paraná state, Palmas; <named-content xmlns:xlink="http://www.w3.org/1999/xlink" content-type="dwc:verbatimCoordinates" xlink:type="simple"><named-content content-type="geo-json" specific-use="{&#34;type&#34;:&#34;Point&#34;,&#34;coordinates&#34;:[-51.667778,-26.502778]}" id="NCID0EVVAE" xlink:type="simple">26°30'10"S, 51°40'04"W</named-content></named-content>; 1208 m a.s.l.; 21 Nov. 2018; Vinícius C. Cláudio and Marcos A. Navarro leg.; 21 Nov. 2018; in mist-net; <named-content xmlns:xlink="http://www.w3.org/1999/xlink" content-type="dwc:institutional_code" xlink:title="Museu Nacional da Universidade Federal do Rio de Janeiro" xlink:href="http://grbio.org/institution/universidade-federal-do-rio-de-janeiro" xlink:type="simple">MN</named-content> 91624.</p></tp:treatment-sec><tp:treatment-sec sec-type="distribution" id="SECID0E5VAE"><title>Distribution.</title><p><italic><tp:taxon-name><tp:taxon-name-part taxon-name-part-type="genus" reg="Histiotus">Histiotus</tp:taxon-name-part><tp:taxon-name-part taxon-name-part-type="species" reg="alienus">alienus</tp:taxon-name-part></tp:taxon-name></italic> is known only from two localities in southern Brazil, one each in Santa Catarina (Joinville) and Paraná (Palmas) states.</p></tp:treatment-sec><tp:treatment-sec sec-type="diagnosis" id="SECID0EPWAE"><title>Diagnosis.</title><p><italic><tp:taxon-name><tp:taxon-name-part taxon-name-part-type="genus" reg="Histiotus">Histiotus</tp:taxon-name-part><tp:taxon-name-part taxon-name-part-type="species" reg="alienus">alienus</tp:taxon-name-part></tp:taxon-name></italic> is distinguished from all other congeners by the following combination of characters: bicolored and dark dorsal fur; ventral fur bicolored and only slightly lighter than dorsal fur; ears intermediate in size when compared to congeners (EL ~ 27.5 mm) and slightly triangular; medial lobe of ear small (WMLE ~ 4.5 mm); transverse band of skin between pinnae low, 1–2 mm high at the edges and weakly fading toward the central portion, where it is practically absent.</p></tp:treatment-sec><tp:treatment-sec sec-type="description" id="SECID0EAXAE"><title>Description.</title><p><italic><tp:taxon-name><tp:taxon-name-part taxon-name-part-type="genus" reg="Histiotus">Histiotus</tp:taxon-name-part><tp:taxon-name-part taxon-name-part-type="species" reg="alienus">alienus</tp:taxon-name-part></tp:taxon-name></italic> is a medium-sized species within the genus (FL 43.3–44.5 mm; Table <xref ref-type="table" rid="T2">2</xref>). Dorsal fur long (LDF ~ 11.5 mm) and bicolored, with Bone Brown bases that extend to about half the length of hairs and Light Brownish Olive tips; contrast between bands not well delimited. Ventral fur long (LVF ~ 9.5 mm) and bicolored, slightly lighter than dorsal fur, with Brownish Olive bases that extend to about half the length of hairs, and Light Yellowish Olive tips; contrast between bands visible, but not well delimited. Wing membranes naked, dark brown. Plagiopatagium attached to the base of the toe. Dorsal surface of the uropatagium slightly paler than wing membranes, almost naked. Ventral surface of the uropatagium dark brown, with scarce hairs close to the base of the tail. Ears greatly enlarged, slightly triangular, connected by a low band of skin; tragus wider at the base, slightly curved outward, long (~ 13 mm), notched, and pointed. Muzzle broad and slightly inflated.</p><table-wrap id="T2" position="float" orientation="portrait"><label>Table 2.</label><caption><p>External and skull measurements of <italic><tp:taxon-name><tp:taxon-name-part taxon-name-part-type="genus" reg="Histiotus">Histiotus</tp:taxon-name-part><tp:taxon-name-part taxon-name-part-type="species" reg="alienus">alienus</tp:taxon-name-part></tp:taxon-name></italic>. Acronyms and descriptions of the measurements are available in Table <xref ref-type="table" rid="T1">1</xref>.</p></caption><table id="TID0ETRAG" rules="all"><tbody><tr><th rowspan="1" colspan="1">Measurement</th><th rowspan="1" colspan="1"><named-content xmlns:xlink="http://www.w3.org/1999/xlink" content-type="dwc:institutional_code" xlink:title="Natural History Museum, London" xlink:href="http://grbio.org/institution/natural-history-museum-london" xlink:type="simple">BM</named-content> 9.11.19.1 (female), holotype</th><th rowspan="1" colspan="1"><named-content xmlns:xlink="http://www.w3.org/1999/xlink" content-type="dwc:institutional_code" xlink:title="Museu Nacional da Universidade Federal do Rio de Janeiro" xlink:href="http://grbio.org/institution/universidade-federal-do-rio-de-janeiro" xlink:type="simple">MN</named-content> 91624 (male)</th></tr><tr><td rowspan="1" colspan="1">FL</td><td rowspan="1" colspan="1">44.5</td><td rowspan="1" colspan="1">43.4</td></tr><tr><td rowspan="1" colspan="1">EL</td><td rowspan="1" colspan="1">27.5</td><td rowspan="1" colspan="1">27.2</td></tr><tr><td rowspan="1" colspan="1">WMLE</td><td rowspan="1" colspan="1">4.6</td><td rowspan="1" colspan="1">–</td></tr><tr><td rowspan="1" colspan="1">MAL</td><td rowspan="1" colspan="1">12.1</td><td rowspan="1" colspan="1">11.9</td></tr><tr><td rowspan="1" colspan="1">MAN</td><td rowspan="1" colspan="1">6.9</td><td rowspan="1" colspan="1">7.1</td></tr><tr><td rowspan="1" colspan="1">COH</td><td rowspan="1" colspan="1">4.6</td><td rowspan="1" colspan="1">–</td></tr><tr><td rowspan="1" colspan="1">GLS</td><td rowspan="1" colspan="1">18.3</td><td rowspan="1" colspan="1">16.9</td></tr><tr><td rowspan="1" colspan="1">CCL</td><td rowspan="1" colspan="1">16.0</td><td rowspan="1" colspan="1">14.9</td></tr><tr><td rowspan="1" colspan="1">CIL</td><td rowspan="1" colspan="1">17.0</td><td rowspan="1" colspan="1">–</td></tr><tr><td rowspan="1" colspan="1">BAL</td><td rowspan="1" colspan="1">15.2</td><td rowspan="1" colspan="1">–</td></tr><tr><td rowspan="1" colspan="1">ZYG</td><td rowspan="1" colspan="1">11.2</td><td rowspan="1" colspan="1">10.3</td></tr><tr><td rowspan="1" colspan="1">MAB</td><td rowspan="1" colspan="1">9.1</td><td rowspan="1" colspan="1">8.9</td></tr><tr><td rowspan="1" colspan="1">BCB</td><td rowspan="1" colspan="1">8.3</td><td rowspan="1" colspan="1">8.9</td></tr><tr><td rowspan="1" colspan="1">POB</td><td rowspan="1" colspan="1">4.5</td><td rowspan="1" colspan="1">4.3</td></tr><tr><td rowspan="1" colspan="1">BAC</td><td rowspan="1" colspan="1">5.0</td><td rowspan="1" colspan="1">4.5</td></tr><tr><td rowspan="1" colspan="1">BAM</td><td rowspan="1" colspan="1">7.1</td><td rowspan="1" colspan="1">6.1</td></tr><tr><td rowspan="1" colspan="1">MTL</td><td rowspan="1" colspan="1">6.4</td><td rowspan="1" colspan="1">5.8</td></tr><tr><td rowspan="1" colspan="1">M1M3</td><td rowspan="1" colspan="1">4.1</td><td rowspan="1" colspan="1">3.8</td></tr><tr><td rowspan="1" colspan="1">WFH</td><td rowspan="1" colspan="1">4.1</td><td rowspan="1" colspan="1">–</td></tr></tbody></table></table-wrap><p>Skull delicate; rostrum short and flattened dorsoventrally, straight in lateral profile; braincase slightly wider than the rostrum. Posterior region of the braincase rounded, regular. Nasal opening U-shaped in dorsal view. Frontals expanded laterally towards the orbit. Sagittal and lambdoidal crests weakly developed, not connected, occipital helmet absent. Triangular, flattened bony plate weakly developed where the sagittal and lambdoidal crests connect. Zygomatic arches thin and greatly widened medially. Basisphenoid pits absent. Palate extends well beyond molars, ending in a concave posterior edge, with a weakly developed medial spine (Fig. <xref ref-type="fig" rid="F4">4</xref>).</p><fig id="F4" position="float" orientation="portrait"><object-id xmlns:xlink="http://www.w3.org/1999/xlink" content-type="doi" xlink:type="simple">10.3897/zookeys.1174.108553.figure4</object-id><object-id xmlns:xlink="http://www.w3.org/1999/xlink" content-type="arpha" xlink:type="simple">4980FEB5-CDB5-5A49-8453-B9EEF6C81742</object-id><label>Figure 4.</label><caption><p>Dorsal, ventral, and lateral views of the skull of the holotype of <italic><tp:taxon-name><tp:taxon-name-part taxon-name-part-type="genus" reg="Histiotus">Histiotus</tp:taxon-name-part><tp:taxon-name-part taxon-name-part-type="species" reg="alienus">alienus</tp:taxon-name-part></tp:taxon-name></italic> Thomas, 1916 (<named-content xmlns:xlink="http://www.w3.org/1999/xlink" content-type="dwc:institutional_code" xlink:title="Natural History Museum, London" xlink:href="http://grbio.org/institution/natural-history-museum-london" xlink:type="simple">BM</named-content> 9.11.19.1).</p></caption><graphic xmlns:xlink="http://www.w3.org/1999/xlink" xlink:href="zookeys-1174-273_article-108553__-g004.jpg" position="float" orientation="portrait" xlink:type="simple" id="oo_892373.jpg"><uri content-type="original_file" xlink:type="simple">https://binary.pensoft.net/fig/892373</uri></graphic></fig><p>Dental formula I 2/3, C 1/1, P 1/2, M 3/3 (×2) = 32. I<sup>1</sup> separated, spatulate, and strongly bilobed; wide and short, with well-developed inner and outer cusps. I<sup>1</sup> about three times the size of I<sup>2</sup>. I<sup>1</sup>not aligned to I<sup>2</sup> on a transversal axis of the skull. I<sup>2</sup> and C<sup>1</sup> separated by a small gap, C<sup>1</sup> with two slightly concave faces on the lingual region, and one slightly concave face on the labial region. P<sup>1</sup> well developed, reaching half of C<sup>1</sup> in height; P<sup>1</sup> in contact with C<sup>1</sup> and molars. M<sup>1</sup> and M<sup>2</sup> about the same size, almost square shaped, with W-shaped cusps. M<sup>3</sup> reduced, triangular, with only 3 cusps. I<sub>1</sub>–I<sub>3</sub> reduced, trilobed, and occupying the whole space between canines. P<sub>2</sub> about three times P<sub>1</sub> in height. Molars have well-developed cusps and decrease in size from M<sub>1</sub> to M<sub>3</sub>.</p></tp:treatment-sec><tp:treatment-sec sec-type="comparisons" id="SECID0ESBAG"><title>Comparisons.</title><p><italic><tp:taxon-name><tp:taxon-name-part taxon-name-part-type="genus" reg="Histiotus">Histiotus</tp:taxon-name-part><tp:taxon-name-part taxon-name-part-type="species" reg="alienus">alienus</tp:taxon-name-part></tp:taxon-name></italic> most resembles <italic><tp:taxon-name><tp:taxon-name-part taxon-name-part-type="genus" reg="Histiotus">H.</tp:taxon-name-part><tp:taxon-name-part taxon-name-part-type="species" reg="colombiae">colombiae</tp:taxon-name-part></tp:taxon-name></italic> Thomas, 1916, <italic><tp:taxon-name><tp:taxon-name-part taxon-name-part-type="genus" reg="Histiotus">H.</tp:taxon-name-part><tp:taxon-name-part taxon-name-part-type="species" reg="magellanicus">magellanicus</tp:taxon-name-part></tp:taxon-name></italic> (Philippi, 1866), and <italic><tp:taxon-name><tp:taxon-name-part taxon-name-part-type="genus" reg="Histiotus">H.</tp:taxon-name-part><tp:taxon-name-part taxon-name-part-type="species" reg="velatus">velatus</tp:taxon-name-part></tp:taxon-name></italic> (I. Geoffroy St.-Hilaire, 1824), from which it can be differentiated based on a series of characters. From <italic><tp:taxon-name><tp:taxon-name-part taxon-name-part-type="genus" reg="Histiotus">H.</tp:taxon-name-part><tp:taxon-name-part taxon-name-part-type="species" reg="colombiae">colombiae</tp:taxon-name-part></tp:taxon-name></italic>, <italic><tp:taxon-name><tp:taxon-name-part taxon-name-part-type="genus" reg="Histiotus">H.</tp:taxon-name-part><tp:taxon-name-part taxon-name-part-type="species" reg="alienus">alienus</tp:taxon-name-part></tp:taxon-name></italic> differs in the size of the ears (&gt;30 mm in <italic><tp:taxon-name><tp:taxon-name-part taxon-name-part-type="genus" reg="Histiotus">H.</tp:taxon-name-part><tp:taxon-name-part taxon-name-part-type="species" reg="colombiae">colombiae</tp:taxon-name-part></tp:taxon-name></italic> and ~ 27 mm in <italic><tp:taxon-name><tp:taxon-name-part taxon-name-part-type="genus" reg="Histiotus">H.</tp:taxon-name-part><tp:taxon-name-part taxon-name-part-type="species" reg="alienus">alienus</tp:taxon-name-part></tp:taxon-name></italic>), development of the membrane between pinnae (poorly developed in <italic><tp:taxon-name><tp:taxon-name-part taxon-name-part-type="genus" reg="Histiotus">H.</tp:taxon-name-part><tp:taxon-name-part taxon-name-part-type="species" reg="colombiae">colombiae</tp:taxon-name-part></tp:taxon-name></italic> and about 2 mm high at the edges and vestigial at the center in <italic><tp:taxon-name><tp:taxon-name-part taxon-name-part-type="genus" reg="Histiotus">H.</tp:taxon-name-part><tp:taxon-name-part taxon-name-part-type="species" reg="alienus">alienus</tp:taxon-name-part></tp:taxon-name></italic>), and length of the dorsal fur (&gt;13 mm in <italic><tp:taxon-name><tp:taxon-name-part taxon-name-part-type="genus" reg="Histiotus">H.</tp:taxon-name-part><tp:taxon-name-part taxon-name-part-type="species" reg="colombiae">colombiae</tp:taxon-name-part></tp:taxon-name></italic> and ~11.5 mm in <italic><tp:taxon-name><tp:taxon-name-part taxon-name-part-type="genus" reg="Histiotus">H.</tp:taxon-name-part><tp:taxon-name-part taxon-name-part-type="species" reg="alienus">alienus</tp:taxon-name-part></tp:taxon-name></italic>). From <italic><tp:taxon-name><tp:taxon-name-part taxon-name-part-type="genus" reg="Histiotus">H.</tp:taxon-name-part><tp:taxon-name-part taxon-name-part-type="species" reg="magellanicus">magellanicus</tp:taxon-name-part></tp:taxon-name></italic>, <italic><tp:taxon-name><tp:taxon-name-part taxon-name-part-type="genus" reg="Histiotus">H.</tp:taxon-name-part><tp:taxon-name-part taxon-name-part-type="species" reg="alienus">alienus</tp:taxon-name-part></tp:taxon-name></italic> differs in the size of the ears (&gt;27 mm in <italic><tp:taxon-name><tp:taxon-name-part taxon-name-part-type="genus" reg="Histiotus">H.</tp:taxon-name-part><tp:taxon-name-part taxon-name-part-type="species" reg="magellanicus">magellanicus</tp:taxon-name-part></tp:taxon-name></italic>, usually close to 23 mm, and ~27 mm in <italic><tp:taxon-name><tp:taxon-name-part taxon-name-part-type="genus" reg="Histiotus">H.</tp:taxon-name-part><tp:taxon-name-part taxon-name-part-type="species" reg="alienus">alienus</tp:taxon-name-part></tp:taxon-name></italic>), width of medial lobe of ear (~3 mm in <italic><tp:taxon-name><tp:taxon-name-part taxon-name-part-type="genus" reg="Histiotus">H.</tp:taxon-name-part><tp:taxon-name-part taxon-name-part-type="species" reg="magellanicus">magellanicus</tp:taxon-name-part></tp:taxon-name></italic> and ~4.5 mm in <italic><tp:taxon-name><tp:taxon-name-part taxon-name-part-type="genus" reg="Histiotus">H.</tp:taxon-name-part><tp:taxon-name-part taxon-name-part-type="species" reg="alienus">alienus</tp:taxon-name-part></tp:taxon-name></italic>), shape of ears (oval in <italic><tp:taxon-name><tp:taxon-name-part taxon-name-part-type="genus" reg="Histiotus">H.</tp:taxon-name-part><tp:taxon-name-part taxon-name-part-type="species" reg="magellanicus">magellanicus</tp:taxon-name-part></tp:taxon-name></italic> and slightly triangular in <italic><tp:taxon-name><tp:taxon-name-part taxon-name-part-type="genus" reg="Histiotus">H.</tp:taxon-name-part><tp:taxon-name-part taxon-name-part-type="species" reg="alienus">alienus</tp:taxon-name-part></tp:taxon-name></italic>), development of the membrane between pinnae (almost absent in <italic><tp:taxon-name><tp:taxon-name-part taxon-name-part-type="genus" reg="Histiotus">H.</tp:taxon-name-part><tp:taxon-name-part taxon-name-part-type="species" reg="magellanicus">magellanicus</tp:taxon-name-part></tp:taxon-name></italic>, and about 2 mm high at the edges and vestigial at the center in <italic><tp:taxon-name><tp:taxon-name-part taxon-name-part-type="genus" reg="Histiotus">H.</tp:taxon-name-part><tp:taxon-name-part taxon-name-part-type="species" reg="alienus">alienus</tp:taxon-name-part></tp:taxon-name></italic>). From <italic><tp:taxon-name><tp:taxon-name-part taxon-name-part-type="genus" reg="Histiotus">H.</tp:taxon-name-part><tp:taxon-name-part taxon-name-part-type="species" reg="velatus">velatus</tp:taxon-name-part></tp:taxon-name></italic>, <italic><tp:taxon-name><tp:taxon-name-part taxon-name-part-type="genus" reg="Histiotus">H.</tp:taxon-name-part><tp:taxon-name-part taxon-name-part-type="species" reg="alienus">alienus</tp:taxon-name-part></tp:taxon-name></italic> differs in the width of medial lobe of the ears (&gt;6 mm in <italic><tp:taxon-name><tp:taxon-name-part taxon-name-part-type="genus" reg="Histiotus">H.</tp:taxon-name-part><tp:taxon-name-part taxon-name-part-type="species" reg="velatus">velatus</tp:taxon-name-part></tp:taxon-name></italic> and ~4.5 mm in <italic><tp:taxon-name><tp:taxon-name-part taxon-name-part-type="genus" reg="Histiotus">H.</tp:taxon-name-part><tp:taxon-name-part taxon-name-part-type="species" reg="alienus">alienus</tp:taxon-name-part></tp:taxon-name></italic>), development of the membrane between pinnae (~3 mm high throughout its extent in <italic><tp:taxon-name><tp:taxon-name-part taxon-name-part-type="genus" reg="Histiotus">H.</tp:taxon-name-part><tp:taxon-name-part taxon-name-part-type="species" reg="velatus">velatus</tp:taxon-name-part></tp:taxon-name></italic>, and about 2 mm high at the edges and vestigial at the center in <italic><tp:taxon-name><tp:taxon-name-part taxon-name-part-type="genus" reg="Histiotus">H.</tp:taxon-name-part><tp:taxon-name-part taxon-name-part-type="species" reg="alienus">alienus</tp:taxon-name-part></tp:taxon-name></italic>), the shape of the ears (noticeably triangular in <italic><tp:taxon-name><tp:taxon-name-part taxon-name-part-type="genus" reg="Histiotus">H.</tp:taxon-name-part><tp:taxon-name-part taxon-name-part-type="species" reg="velatus">velatus</tp:taxon-name-part></tp:taxon-name></italic> and slightly triangular in <italic><tp:taxon-name><tp:taxon-name-part taxon-name-part-type="genus" reg="Histiotus">H.</tp:taxon-name-part><tp:taxon-name-part taxon-name-part-type="species" reg="alienus">alienus</tp:taxon-name-part></tp:taxon-name></italic>), and the length of the dorsal fur (~10 mm in <italic><tp:taxon-name><tp:taxon-name-part taxon-name-part-type="genus" reg="Histiotus">H.</tp:taxon-name-part><tp:taxon-name-part taxon-name-part-type="species" reg="velatus">velatus</tp:taxon-name-part></tp:taxon-name></italic> and ~11.5 mm in <italic><tp:taxon-name><tp:taxon-name-part taxon-name-part-type="genus" reg="Histiotus">H.</tp:taxon-name-part><tp:taxon-name-part taxon-name-part-type="species" reg="alienus">alienus</tp:taxon-name-part></tp:taxon-name></italic>). From <italic><tp:taxon-name><tp:taxon-name-part taxon-name-part-type="genus" reg="Histiotus">H.</tp:taxon-name-part><tp:taxon-name-part taxon-name-part-type="species" reg="humboldti">humboldti</tp:taxon-name-part></tp:taxon-name></italic> Handley, 1996, <italic><tp:taxon-name><tp:taxon-name-part taxon-name-part-type="genus" reg="Histiotus">H.</tp:taxon-name-part><tp:taxon-name-part taxon-name-part-type="species" reg="alienus">alienus</tp:taxon-name-part></tp:taxon-name></italic> differs in the lateral profile of the skull (sharply dished in <italic><tp:taxon-name><tp:taxon-name-part taxon-name-part-type="genus" reg="Histiotus">H.</tp:taxon-name-part><tp:taxon-name-part taxon-name-part-type="species" reg="humboldti">humboldti</tp:taxon-name-part></tp:taxon-name></italic> and flat in <italic><tp:taxon-name><tp:taxon-name-part taxon-name-part-type="genus" reg="Histiotus">H.</tp:taxon-name-part><tp:taxon-name-part taxon-name-part-type="species" reg="alienus">alienus</tp:taxon-name-part></tp:taxon-name></italic>), development of the membrane between pinnae (~2 mm high throughout its extent in <italic><tp:taxon-name><tp:taxon-name-part taxon-name-part-type="genus" reg="Histiotus">H.</tp:taxon-name-part><tp:taxon-name-part taxon-name-part-type="species" reg="humboldti">humboldti</tp:taxon-name-part></tp:taxon-name></italic>, and about 2 mm high at the edges and vestigial at the center in <italic><tp:taxon-name><tp:taxon-name-part taxon-name-part-type="genus" reg="Histiotus">H.</tp:taxon-name-part><tp:taxon-name-part taxon-name-part-type="species" reg="alienus">alienus</tp:taxon-name-part></tp:taxon-name></italic>), and color (orangish-brown dorsal fur and light-yellowish ventral fur in <italic><tp:taxon-name><tp:taxon-name-part taxon-name-part-type="genus" reg="Histiotus">H.</tp:taxon-name-part><tp:taxon-name-part taxon-name-part-type="species" reg="humboldti">humboldti</tp:taxon-name-part></tp:taxon-name></italic>, and dark-brown dorsal fur and slightly lighter ventral fur in <italic><tp:taxon-name><tp:taxon-name-part taxon-name-part-type="genus" reg="Histiotus">H.</tp:taxon-name-part><tp:taxon-name-part taxon-name-part-type="species" reg="alienus">alienus</tp:taxon-name-part></tp:taxon-name></italic>). From <italic><tp:taxon-name><tp:taxon-name-part taxon-name-part-type="genus" reg="Histiotus">H.</tp:taxon-name-part><tp:taxon-name-part taxon-name-part-type="species" reg="mochica">mochica</tp:taxon-name-part></tp:taxon-name></italic><xref ref-type="bibr" rid="B19">Velazco et al., 2021</xref>, <italic><tp:taxon-name><tp:taxon-name-part taxon-name-part-type="genus" reg="Histiotus">H.</tp:taxon-name-part><tp:taxon-name-part taxon-name-part-type="species" reg="alienus">alienus</tp:taxon-name-part></tp:taxon-name></italic> can be easily differentiated by the pelage color and banding pattern (unicolored dorsal fur in <italic><tp:taxon-name><tp:taxon-name-part taxon-name-part-type="genus" reg="Histiotus">H.</tp:taxon-name-part><tp:taxon-name-part taxon-name-part-type="species" reg="mochica">mochica</tp:taxon-name-part></tp:taxon-name></italic> and bicolored in <italic><tp:taxon-name><tp:taxon-name-part taxon-name-part-type="genus" reg="Histiotus">H.</tp:taxon-name-part><tp:taxon-name-part taxon-name-part-type="species" reg="alienus">alienus</tp:taxon-name-part></tp:taxon-name></italic>), width of medial lobe of the ears (&gt;9 mm in <italic><tp:taxon-name><tp:taxon-name-part taxon-name-part-type="genus" reg="Histiotus">H.</tp:taxon-name-part><tp:taxon-name-part taxon-name-part-type="species" reg="mochica">mochica</tp:taxon-name-part></tp:taxon-name></italic> and ~4.5 mm in <italic><tp:taxon-name><tp:taxon-name-part taxon-name-part-type="genus" reg="Histiotus">H.</tp:taxon-name-part><tp:taxon-name-part taxon-name-part-type="species" reg="alienus">alienus</tp:taxon-name-part></tp:taxon-name></italic>), development of the membrane between pinnae (~4.5 mm high throughout its extent in <italic><tp:taxon-name><tp:taxon-name-part taxon-name-part-type="genus" reg="Histiotus">H.</tp:taxon-name-part><tp:taxon-name-part taxon-name-part-type="species" reg="mochica">mochica</tp:taxon-name-part></tp:taxon-name></italic>, and about 2 mm high at the edges and vestigial at the center in <italic><tp:taxon-name><tp:taxon-name-part taxon-name-part-type="genus" reg="Histiotus">H.</tp:taxon-name-part><tp:taxon-name-part taxon-name-part-type="species" reg="alienus">alienus</tp:taxon-name-part></tp:taxon-name></italic>), shape of ears (noticeably triangular in <italic><tp:taxon-name><tp:taxon-name-part taxon-name-part-type="genus" reg="Histiotus">H.</tp:taxon-name-part><tp:taxon-name-part taxon-name-part-type="species" reg="mochica">mochica</tp:taxon-name-part></tp:taxon-name></italic> and slightly triangular in <italic><tp:taxon-name><tp:taxon-name-part taxon-name-part-type="genus" reg="Histiotus">H.</tp:taxon-name-part><tp:taxon-name-part taxon-name-part-type="species" reg="alienus">alienus</tp:taxon-name-part></tp:taxon-name></italic>). From <italic><tp:taxon-name><tp:taxon-name-part taxon-name-part-type="genus" reg="Histiotus">H.</tp:taxon-name-part><tp:taxon-name-part taxon-name-part-type="species" reg="cadenai">cadenai</tp:taxon-name-part></tp:taxon-name></italic>, <italic><tp:taxon-name><tp:taxon-name-part taxon-name-part-type="genus" reg="Histiotus">H.</tp:taxon-name-part><tp:taxon-name-part taxon-name-part-type="species" reg="alienus">alienus</tp:taxon-name-part></tp:taxon-name></italic> differs in the size of the ears (&gt;31 mm in <italic><tp:taxon-name><tp:taxon-name-part taxon-name-part-type="genus" reg="Histiotus">H.</tp:taxon-name-part><tp:taxon-name-part taxon-name-part-type="species" reg="cadenai">cadenai</tp:taxon-name-part></tp:taxon-name></italic> and ~27 mm in <italic><tp:taxon-name><tp:taxon-name-part taxon-name-part-type="genus" reg="Histiotus">H.</tp:taxon-name-part><tp:taxon-name-part taxon-name-part-type="species" reg="alienus">alienus</tp:taxon-name-part></tp:taxon-name></italic>), development of the membrane between pinnae (poorly developed in <italic><tp:taxon-name><tp:taxon-name-part taxon-name-part-type="genus" reg="Histiotus">H.</tp:taxon-name-part><tp:taxon-name-part taxon-name-part-type="species" reg="cadenai">cadenai</tp:taxon-name-part></tp:taxon-name></italic>, and about 2 mm high at the edges and vestigial at the center in <italic><tp:taxon-name><tp:taxon-name-part taxon-name-part-type="genus" reg="Histiotus">H.</tp:taxon-name-part><tp:taxon-name-part taxon-name-part-type="species" reg="alienus">alienus</tp:taxon-name-part></tp:taxon-name></italic>), shape of the ears (noticeably triangular in <italic><tp:taxon-name><tp:taxon-name-part taxon-name-part-type="genus" reg="Histiotus">H.</tp:taxon-name-part><tp:taxon-name-part taxon-name-part-type="species" reg="cadenai">cadenai</tp:taxon-name-part></tp:taxon-name></italic> and slightly triangular in <italic><tp:taxon-name><tp:taxon-name-part taxon-name-part-type="genus" reg="Histiotus">H.</tp:taxon-name-part><tp:taxon-name-part taxon-name-part-type="species" reg="alienus">alienus</tp:taxon-name-part></tp:taxon-name></italic>), and color (yellowish general color in <italic><tp:taxon-name><tp:taxon-name-part taxon-name-part-type="genus" reg="Histiotus">H.</tp:taxon-name-part><tp:taxon-name-part taxon-name-part-type="species" reg="cadenai">cadenai</tp:taxon-name-part></tp:taxon-name></italic> and dark-brown general color in <italic><tp:taxon-name><tp:taxon-name-part taxon-name-part-type="genus" reg="Histiotus">H.</tp:taxon-name-part><tp:taxon-name-part taxon-name-part-type="species" reg="alienus">alienus</tp:taxon-name-part></tp:taxon-name></italic>). From <italic><tp:taxon-name><tp:taxon-name-part taxon-name-part-type="genus" reg="Histiotus">H.</tp:taxon-name-part><tp:taxon-name-part taxon-name-part-type="species" reg="diaphanopterus">diaphanopterus</tp:taxon-name-part></tp:taxon-name></italic> Feijó, Rocha &amp; Althoff, 2015, <italic><tp:taxon-name><tp:taxon-name-part taxon-name-part-type="genus" reg="Histiotus">H.</tp:taxon-name-part><tp:taxon-name-part taxon-name-part-type="species" reg="laephotis">laephotis</tp:taxon-name-part></tp:taxon-name></italic> Thomas, 1916, <italic><tp:taxon-name><tp:taxon-name-part taxon-name-part-type="genus" reg="Histiotus">H.</tp:taxon-name-part><tp:taxon-name-part taxon-name-part-type="species" reg="macrotus">macrotus</tp:taxon-name-part></tp:taxon-name></italic> (Poeppig, 1835), and <italic><tp:taxon-name><tp:taxon-name-part taxon-name-part-type="genus" reg="Histiotus">H.</tp:taxon-name-part><tp:taxon-name-part taxon-name-part-type="species" reg="montanus">montanus</tp:taxon-name-part></tp:taxon-name></italic> (Philippi &amp; Landbeck, 1861), <italic><tp:taxon-name><tp:taxon-name-part taxon-name-part-type="genus" reg="Histiotus">H.</tp:taxon-name-part><tp:taxon-name-part taxon-name-part-type="species" reg="alienus">alienus</tp:taxon-name-part></tp:taxon-name></italic> differs in color, with general color dark brown in <italic><tp:taxon-name><tp:taxon-name-part taxon-name-part-type="genus" reg="Histiotus">H.</tp:taxon-name-part><tp:taxon-name-part taxon-name-part-type="species" reg="alienus">alienus</tp:taxon-name-part></tp:taxon-name></italic> and much lighter in the other species, and with nearly white ventral fur in <italic><tp:taxon-name><tp:taxon-name-part taxon-name-part-type="genus" reg="Histiotus">H.</tp:taxon-name-part><tp:taxon-name-part taxon-name-part-type="species" reg="diaphanopterus">diaphanopterus</tp:taxon-name-part></tp:taxon-name></italic>, <italic><tp:taxon-name><tp:taxon-name-part taxon-name-part-type="genus" reg="Histiotus">H.</tp:taxon-name-part><tp:taxon-name-part taxon-name-part-type="species" reg="laephotis">laephotis</tp:taxon-name-part></tp:taxon-name></italic>, <italic><tp:taxon-name><tp:taxon-name-part taxon-name-part-type="genus" reg="Histiotus">H.</tp:taxon-name-part><tp:taxon-name-part taxon-name-part-type="species" reg="macrotus">macrotus</tp:taxon-name-part></tp:taxon-name></italic>, and <italic><tp:taxon-name><tp:taxon-name-part taxon-name-part-type="genus" reg="Histiotus">H.</tp:taxon-name-part><tp:taxon-name-part taxon-name-part-type="species" reg="montanus">montanus</tp:taxon-name-part></tp:taxon-name></italic>.</p></tp:treatment-sec><tp:treatment-sec sec-type="Morphometric analysis" id="SECID0E5ZAG"><title>Morphometric analysis.</title><p>In the <abbrev xmlns:xlink="http://www.w3.org/1999/xlink" xlink:title="canonical variate analysis" id="ABBRID0EE1AG" xlink:type="simple">CVA</abbrev>, the first canonical variate CV1 accounts for 41.3% of the variation and is influenced by size, as observed in the loadings of all variables, which are all uniformly negative (Figs <xref ref-type="fig" rid="F5">5</xref>, <xref ref-type="fig" rid="F6">6</xref>). The plots along the axis of CV1 also reflect the differences in skull size among the species analyzed. <italic><tp:taxon-name><tp:taxon-name-part taxon-name-part-type="genus" reg="Histiotus">Histiotus</tp:taxon-name-part><tp:taxon-name-part taxon-name-part-type="species" reg="alienus">alienus</tp:taxon-name-part></tp:taxon-name></italic> is recovered as intermediate in size among its congeners, overlapping only with <italic><tp:taxon-name><tp:taxon-name-part taxon-name-part-type="genus" reg="Histiotus">H.</tp:taxon-name-part><tp:taxon-name-part taxon-name-part-type="species" reg="montanus">montanus</tp:taxon-name-part></tp:taxon-name></italic>. <italic><tp:taxon-name><tp:taxon-name-part taxon-name-part-type="genus" reg="Histiotus">Histiotus</tp:taxon-name-part><tp:taxon-name-part taxon-name-part-type="species" reg="magellanicus">magellanicus</tp:taxon-name-part></tp:taxon-name></italic>, <italic><tp:taxon-name><tp:taxon-name-part taxon-name-part-type="genus" reg="Histiotus">H.</tp:taxon-name-part><tp:taxon-name-part taxon-name-part-type="species" reg="macrotus">macrotus</tp:taxon-name-part></tp:taxon-name></italic>, and <italic><tp:taxon-name><tp:taxon-name-part taxon-name-part-type="genus" reg="Histiotus">H.</tp:taxon-name-part><tp:taxon-name-part taxon-name-part-type="species" reg="colombiae">colombiae</tp:taxon-name-part></tp:taxon-name></italic> have the largest skull sizes, with <italic><tp:taxon-name><tp:taxon-name-part taxon-name-part-type="genus" reg="Histiotus">H.</tp:taxon-name-part><tp:taxon-name-part taxon-name-part-type="species" reg="magellanicus">magellanicus</tp:taxon-name-part></tp:taxon-name></italic> and <italic><tp:taxon-name><tp:taxon-name-part taxon-name-part-type="genus" reg="Histiotus">H.</tp:taxon-name-part><tp:taxon-name-part taxon-name-part-type="species" reg="macrotus">macrotus</tp:taxon-name-part></tp:taxon-name></italic> extensively overlapping in the morphospace. The smaller <italic><tp:taxon-name><tp:taxon-name-part taxon-name-part-type="genus" reg="Histiotus">H.</tp:taxon-name-part><tp:taxon-name-part taxon-name-part-type="species" reg="laephotis">laephotis</tp:taxon-name-part></tp:taxon-name></italic>, <italic><tp:taxon-name><tp:taxon-name-part taxon-name-part-type="genus" reg="Histiotus">H.</tp:taxon-name-part><tp:taxon-name-part taxon-name-part-type="species" reg="humboldti">humboldti</tp:taxon-name-part></tp:taxon-name></italic>, and <italic><tp:taxon-name><tp:taxon-name-part taxon-name-part-type="genus" reg="Histiotus">H.</tp:taxon-name-part><tp:taxon-name-part taxon-name-part-type="species" reg="velatus">velatus</tp:taxon-name-part></tp:taxon-name></italic> also extensively overlap along CV1. Along CV2 (20.2% of the variation), which has a greater influence of the shape of the skull, almost all species overlap in the morphospace; this highlights the resemblance of skull shapes among <italic><tp:taxon-name><tp:taxon-name-part taxon-name-part-type="genus" reg="Histiotus">Histiotus</tp:taxon-name-part></tp:taxon-name></italic> species. Considering the correlations of CV2 (Fig. <xref ref-type="fig" rid="F6">6</xref>), there is an evident contrast between the POB, WFH, and BCB subset of measurements with the remaining measurements, indicating some degree of differentiation in the shape of the skull between these taxa despite the overall resemblance. <italic><tp:taxon-name><tp:taxon-name-part taxon-name-part-type="genus" reg="Histiotus">Histiotus</tp:taxon-name-part><tp:taxon-name-part taxon-name-part-type="species" reg="alienus">alienus</tp:taxon-name-part></tp:taxon-name></italic> is recovered as most similar to <italic><tp:taxon-name><tp:taxon-name-part taxon-name-part-type="genus" reg="Histiotus">H.</tp:taxon-name-part><tp:taxon-name-part taxon-name-part-type="species" reg="montanus">montanus</tp:taxon-name-part></tp:taxon-name></italic> in the morphometric analysis, which considers skull shape and size; however, these species are strikingly different in their external morphology and easily distinguished.</p><fig id="F5" position="float" orientation="portrait"><object-id xmlns:xlink="http://www.w3.org/1999/xlink" content-type="doi" xlink:type="simple">10.3897/zookeys.1174.108553.figure5</object-id><object-id xmlns:xlink="http://www.w3.org/1999/xlink" content-type="arpha" xlink:type="simple">C51FD65C-E215-59FB-A043-7D2CA57952AF</object-id><label>Figure 5.</label><caption><p>Plot of multivariate individual scores of craniometric characters in the first two canonical variates. Analyses were performed using 16 craniodental measurements.</p></caption><graphic xmlns:xlink="http://www.w3.org/1999/xlink" xlink:href="zookeys-1174-273_article-108553__-g005.jpg" position="float" orientation="portrait" xlink:type="simple" id="oo_892374.jpg"><uri content-type="original_file" xlink:type="simple">https://binary.pensoft.net/fig/892374</uri></graphic></fig><fig id="F6" position="float" orientation="portrait"><object-id xmlns:xlink="http://www.w3.org/1999/xlink" content-type="doi" xlink:type="simple">10.3897/zookeys.1174.108553.figure6</object-id><object-id xmlns:xlink="http://www.w3.org/1999/xlink" content-type="arpha" xlink:type="simple">9BC19025-E8D1-5183-9F08-90F3B8834D4D</object-id><label>Figure 6.</label><caption><p>Plot of vector correlations of craniometric characters in the first two canonical variates. Analyses were performed using 16 craniodental measurements.</p></caption><graphic xmlns:xlink="http://www.w3.org/1999/xlink" xlink:href="zookeys-1174-273_article-108553__-g006.jpg" position="float" orientation="portrait" xlink:type="simple" id="oo_892375.jpg"><uri content-type="original_file" xlink:type="simple">https://binary.pensoft.net/fig/892375</uri></graphic></fig></tp:treatment-sec><tp:treatment-sec><!--Section generated to contain objects referenced in tp:taxon-treatment.--><table-wrap id="T1" position="float" orientation="portrait"><label>Table 1.</label><caption><p>External and craniodental measurements taken from <italic><tp:taxon-name><tp:taxon-name-part taxon-name-part-type="genus" reg="Histiotus">Histiotus</tp:taxon-name-part></tp:taxon-name></italic> specimens.</p></caption><table id="TID0E2EAG" rules="all"><tbody><tr><th rowspan="1" colspan="1">Abbreviation</th><th rowspan="1" colspan="1">Measurement</th><th rowspan="1" colspan="1">Description</th></tr><tr><td rowspan="1" colspan="1">FL</td><td rowspan="1" colspan="1">Forearm length</td><td rowspan="1" colspan="1">Elbow to distal end of forearm including carpals</td></tr><tr><td rowspan="1" colspan="1">EL</td><td rowspan="1" colspan="1">Ear length</td><td rowspan="1" colspan="1">Ear notch to tip of pinna</td></tr><tr><td rowspan="1" colspan="1">WMLE</td><td rowspan="1" colspan="1">Width of medial lobe of ear</td><td rowspan="1" colspan="1">Maximum width of medial lobe of pinna</td></tr><tr><td rowspan="1" colspan="1">MAL</td><td rowspan="1" colspan="1">Mandibular length</td><td rowspan="1" colspan="1">Canine to the condyloid process</td></tr><tr><td rowspan="1" colspan="1">MAN</td><td rowspan="1" colspan="1">Mandibular toothrow length</td><td rowspan="1" colspan="1">From the lower canine to third molar</td></tr><tr><td rowspan="1" colspan="1">COH</td><td rowspan="1" colspan="1">Height of coronoid process</td><td rowspan="1" colspan="1">Perpendicular height from tip of coronoid process to base of mandible</td></tr><tr><td rowspan="1" colspan="1">GLS</td><td rowspan="1" colspan="1">Greatest length of skull, including incisors</td><td rowspan="1" colspan="1">Apex of upper internal incisors to occiput</td></tr><tr><td rowspan="1" colspan="1">CCL</td><td rowspan="1" colspan="1">Condylo-canine length</td><td rowspan="1" colspan="1">Anterior surface of upper canines to a line connecting occipital condyles</td></tr><tr><td rowspan="1" colspan="1">CIL</td><td rowspan="1" colspan="1">Condylo-incisive length</td><td rowspan="1" colspan="1">Apex of upper internal incisors to a line connecting occipital condyles</td></tr><tr><td rowspan="1" colspan="1">BAL</td><td rowspan="1" colspan="1">Basal length</td><td rowspan="1" colspan="1">Least distance from apex of upper internal incisors to anterior margin of foramen magnum</td></tr><tr><td rowspan="1" colspan="1">ZYG</td><td rowspan="1" colspan="1">Zygomatic breadth</td><td rowspan="1" colspan="1">Greatest breadth across outer margins of zygomatic arches</td></tr><tr><td rowspan="1" colspan="1">MAB</td><td rowspan="1" colspan="1">Mastoid breadth</td><td rowspan="1" colspan="1">Greatest breadth across mastoid region</td></tr><tr><td rowspan="1" colspan="1">BCB</td><td rowspan="1" colspan="1">Braincase breadth</td><td rowspan="1" colspan="1">Greatest breadth of globular part of braincase</td></tr><tr><td rowspan="1" colspan="1">POB</td><td rowspan="1" colspan="1">Postorbital constriction</td><td rowspan="1" colspan="1">Least breadth across frontals posterior to postorbital bulges</td></tr><tr><td rowspan="1" colspan="1">BAC</td><td rowspan="1" colspan="1">Breadth across canines</td><td rowspan="1" colspan="1">Greatest breadth across outer edges of crowns of upper canines including cingulae</td></tr><tr><td rowspan="1" colspan="1">BAM</td><td rowspan="1" colspan="1">Breadth across molars</td><td rowspan="1" colspan="1">Greatest breadth across outer edges of crowns of upper molars</td></tr><tr><td rowspan="1" colspan="1">MTL</td><td rowspan="1" colspan="1">Maxillary toothrow length</td><td rowspan="1" colspan="1">Upper canine to third molar</td></tr><tr><td rowspan="1" colspan="1">M1M3</td><td rowspan="1" colspan="1">Upper molar toothrow length</td><td rowspan="1" colspan="1">M1 to M3</td></tr><tr><td rowspan="1" colspan="1">WFH</td><td rowspan="1" colspan="1">Width of foramen magnum</td><td rowspan="1" colspan="1">Greatest width between internal margins of foramen magnum, in a horizontal axis</td></tr></tbody></table></table-wrap></tp:treatment-sec><ref-list><ref id="B19"><mixed-citation xmlns:xlink="http://www.w3.org/1999/xlink" xlink:type="simple"><person-group><name name-style="western"><surname>Velazco</surname><given-names>PM</given-names></name><name name-style="western"><surname>Almeida</surname><given-names>FC</given-names></name><name name-style="western"><surname>Cláudio</surname><given-names>VC</given-names></name><name name-style="western"><surname>Giménez</surname><given-names>A</given-names></name><name name-style="western"><surname>Giannini</surname><given-names>NP</given-names></name></person-group> (<year>2021</year>) <article-title>A new species of <italic><tp:taxon-name><tp:taxon-name-part taxon-name-part-type="genus">Histiotus</tp:taxon-name-part></tp:taxon-name></italic> Gervais, 1856 (<tp:taxon-name><tp:taxon-name-part taxon-name-part-type="order">Chiroptera</tp:taxon-name-part></tp:taxon-name>, <tp:taxon-name><tp:taxon-name-part taxon-name-part-type="family">Vespertilionidae</tp:taxon-name-part></tp:taxon-name>) from the Pacific coast of northern Peru.</article-title><source>American Museum Novitates</source><volume>3979</volume>(<issue>3979</issue>): <fpage>1</fpage>–<lpage>30</lpage>. <ext-link xlink:href="10.1206/3979.1" ext-link-type="doi" xlink:type="simple">https://doi.org/10.1206/3979.1</ext-link></mixed-citation></ref></ref-list></tp:taxon-treatment>
